# Supplementary material for: Interface Optimization and Performance Enhancement of Er2O3-Based MOS Devices by ALD-Derived Al2O3 Passivation Layers and Annealing Treatment
Source: Nanomaterials (Basel). 2023 May 26;13(11):1740. doi: 10.3390/nano13111740 (PMC10254668; doi:10.3390/nano13111740)
Supplement: Supplementary file 1 [file nanomaterials-13-01740-s001.zip]

Archive with 1 entries (1 files):
- nanomaterials-2391759-SI.pdf
